# Supplementary material for: Serological Conservation of Parasite-Infected Erythrocytes Predicts Plasmodium falciparum Erythrocyte Membrane Protein 1 Gene Expression but Not Severity of Childhood Malaria
Source: Infect Immun. 2016 Apr 22;84(5):1331–5. doi: 10.1128/IAI.00772-15 (PMC4862716; doi:10.1128/IAI.00772-15)
Supplement: Supplemental material [file IAI.00772-15_zii999091673sd1.xls]

## Sheet: tables2.xls
Dataset 1: Raw data used in the analyses. Patient/Parasite ID are as published previously (see ref. 19 in main text). Parasite var expression levels and serum pools are as described in the text and Table S1: Pool 1 – 1-year-old parasite negative children, Pool 2 – 1-year-old parasite positive children, Pool 3 – 2- year-old parasite negative children, Pool 4 – 2-year-old parasite positive children…
		Parasite var expression levels													IE recognition (IgG levels measured by flow cytometry)								IE recognition (agglutination score)
Patient/Parasite ID	Malaria severity	Cys2	Group A-like	DBLa1 not var3	DBLa2/a1.1/2/4/7	CIDRa1.4	CIDRa1.6	CIDRa1.1	DBLa_CIDRa	DBLb12 and DBLb3/5	DBLg4/6	DBLz4	B1	C2	Pool 1	Pool 2	Pool 3	Pool 4	Pool 5	Pool 6	Pool 7	Pool 8	Pool 1	Pool 2	Pool 3	Pool 4	Pool 5	Pool 6	Pool 7	Pool 8
13D	Non-severe	48.1	31.6	27.3421	6.6878	3.98399	5.46349	0.005751	7.20613	8.85551	0.70683	0.268268	0.067673	0.275353	0	160.66	116.37	159.41	120.66	213.74	143.25	270.03	0	0	0	0	0	0	0	0
15A	Non-severe	0	0	1.6182	1.25778	51.9894	0	0.480574	3.66571	13.2197	37.9776	0	0.02837	7.94202	136.78	380.03	167.44	386.43	299.07	378.45	243.62	369.74
15C	Severe	84.8	73.4	47.6136	8.81472	2.32863	0.531719	0.686663	6.94392	11.8004	22.6171	2.2698	0.515036	2.69856	27.1	138.86	72.29	90.83	82.21	192.42	111.64	214.01
16A	Severe	93.2	6.8	22.0094	51.9927	0.067836	0	9.6973	15.9357	42.7894	11.8202	0.705707	0.07209	0.370729	27.94	177.26	74.43	235.4	142.82	250.08	156.6	296	5	149	10	60	0	275	10	577
17A	Non-severe	29.6	1.2	23.8598	0.77751	0	1.00426	0.042	0.060264	0.280117	2.95227	0.090023	0.17733	0.310708	0	170.69	26.44	127.26	116.2	217.58	113.95	232.19	0	240	0	0	20	0	0	0
18C	Non-severe	8.6	4.9	0.373879	0.81397	0.369087	0.600596	0.033629	0.241855	0.199491	0.489728	0.875735	0.010712	3.78882	39.67	262.75	127.21	262.2	193.03	335.94	172.72	336.03
18F	Non-severe	0	0	0.299145	0.491307	0.162928	0.074019	0	0	0.234478	0.000574	0.002146	0.005182	0.057379	34.89	93.95	94.03	156.48	50.81	190.88	106.93	196.05	0	0	0	0	0	168	0	96
18H	Non-severe	42.9	21.4	5.07493	4.81549	0.074475	0	0.820592	2.03262	3.45171	0.644821	1.50086	0.034409	0.313523	101.54	227.05	166.23	235.56	203.78	355.36	211.48	305.85
19B	Non-severe	15.3	12.5	0.897815	1.70575	0.044216	0.000317	0.068445	0.002233	0.001845	0.402328	20.893	0.147239	0.216129	33.31	93.3	36.25	96.49	30.01	164.45	53.94	234.92	119	692	591	648	549	204	392	324
20D	Non-severe	3.6	0	0.033325	0.009607	0.001631	0.027513	0.000274	0.00483	0.010889	0.03904	0.69766	0.10789	0.056571	76.11	164.44	112.84	144.13	100.94	246.6	112.29	250.31
20F	Non-severe	1.5	1.5	1.42808	1.76233	0.165163	0	5.68402	3.31112	14.4156	0.005348	43.0702	0.044826	4.03868	75.05	58.69	128.67	60.8	29.52	91.4	42.7	115.35	0	0	36	0	0	31	20	25
21E	Severe	0	0	4.14025	1.27835	0.01498	0.525714	0.154698	0.109107	0.446819	3.57104	0.497472	7.07331	1.56664	28.94	89.06	44.03	139.3	57.46	196.62	103.1	232.6
21G	Severe	1.4	1.4	1.02087	1.40467	0	0	1.19261	0.55248	0.881932	0	1.55305	18.8367	1.17214	0	68.98	36.73	146.91	78.3	212.11	104.98	254.35	0	0	0	0	0	36	5	46
22D	Severe	29.3	22.7	19.7397	19.6976	2.24787	1.01879	2.32401	1.47978	14.3872	2.71106	6.73954	1.09642	1.37153	0	123.22	11.01	161.85	87.29	153.8	68.81	197.6	0	0	0	5	0	10	0	0
22F	Non-severe	7.8	1.3	2.45373	4.83583	0.15318	0	1.21036	1.60501	2.72067	1.40241	1.2863	0.773573	0.102901	0	79.96	12.48	77.48	27.95	231.94	74.12	293.61	0	0	0	0	0	0	0	50
22H	Non-severe	6.8	6.8	0.105044	2.44926	0	0	0.026011	0.000954	0.046717	1.38346	0.468337	0.257013	0.511391	40.92	257.29	109.18	205.9	93.81	238.13	116.94	243.09
23B	Non-severe	25.3	0	0.112376	0.137078	0	0.168177	0.029467	0.039743	0.039624	0.001237	0.309421	0.090914	1.34733	23.73	48.59	30.42	64.35	50.6	86.4	57.53	115.33
23D	Severe	44.8	31.3	24.8304	7.74471	659.186	0.000695	6.33518	4.44518	14.8923	6.28603	6.91694	2.10722	2.67783	44.35	163.47	131.57	216.4	144.31	235.47	145.14	258.9
23F	Severe	85	85	56.6089	33.2626	4.15679	0	0	0	6.5e-05	0.00304	47.8045	0.190824	1.407	1.16	201.57	73.41	200.19	149.99	250.45	146.96	284.76	0	0	0	0	0	0	0	10
23G	Non-severe	32.7	20.7	10.2229	11.6739	0.680814	0.232612	13.9002	8.36183	21.9956	10.3702	3.02696	1.0336	0.217796	42.19	155.67	80.24	132.91	89.16	154.23	128.12	182.55
23H	Non-severe	41.8	27.8	27.2832	31.2015	18.4848	0.001714	18.577	26.2421	29.7619	4.05307	0.920126	0.167443	0.098311	73.42	304.98	182.87	392.84	334.48	416.88	276.46	418.92	0	0	0	0	0	15	0	30
24A	Severe	25.9	22.2	11.0602	5.13647	15.6942	5.49828	0.408938	0.571465	4.17787	0.162257	1.85881	4.34265	3.29378	29.32	112.25	38.08	71.92	115.62	102.07	70.27	95.34
24D	Severe	93.6	61.5	109.95	104.608	4.12338	0	22.0648	66.2859	70.1667	9.65765	17.9773	0.732948	1.27597	78.07	209.07	139.09	129.26	179.72	283.19	205.27	281.26
24E	Severe	16.9	7.7	8.88736	10.6861	0	0.886585	1.19321	9.65602	10.0696	0.345301	8.24184	1.01511	0.042717	0	127.06	34.59	195.55	86.77	205.04	116.52	271.98	0	0	0	0	0	0	0	36
24G	Non-severe	81.9	18.1	8.15375	10.5407	4.50392	0	13.2751	0.900149	6.17815	6.41507	0.657522	1.57533	0.054837	0	53.57	0	65.75	9.45999	141.19	70.72	240.76	0	0	0	0	0	0	0	0
24H	Non-severe	62.8	29.5	65.1567	95.9632	16.2529	17.9886	71.8817	1.94459	64.853	56.4042	7.52688	0.622982	2.08855	0	117.03	30.48	101.99	46.56	191.91	85.63	201.87	15	0	0	15	0	10	5	15
25A	Severe	70.9	51.4	4.94982	9.50081	0.591429	0	5.89618	0	1.28477	0.469329	0.666442	3.24797	3.01905	0	37.86	0	76.56	8.41	135.84	29.58	216.72	0	0	0	0	0	10	36	204
25B	Severe	71.9	71.8	34.2269	8.03153	0.047307	0.226231	0.277287	0.001203	0.243016	7.96111	7.31521	1.26513	0.86017	204.83	204.72	135	290.35	140.94	277.81	209.11	359.43	0	0	0	0	0	0	0	0
25F	Severe	59.4	58.1												0	157.39	50.61	273.55	88.75	207.85	147.84	323.82	5	30	20	129	40	66	35	70
26F	Severe	20.9	2.8	5.43105	6.06838	9.38243	0	1.03014	1.70412	5.61529	0.507743	3.26715	5.86173	0.856912	20.97	93.13	49.24	141.22	68.19	149.51	68.7	199.02	0	0	0	0	0	0	0	0
26G	Severe	65.2	27.5	21.1657	23.9361	322.691	0.002786	0	5.54795	4.79416	0	9.70139	4.75918	1.79029	30.08	143.28	99.99	142.87	76.92	204.7	98.86	169.43	0	0	0	0	0	165	0	0
27B	Severe	97.5	97.5	74.4901	0.698332	0.45893	0	2.12323	0.818369	2.19845	0	0.445351	0.178626	0.976285	313.44	355.62	199.34	353.04	245.89	395.64	298.18	450.34	0	288	0	233	0	668	120	893
27C	Severe	12.3	8.2	12.3009	15.1289	183.454	0.000119	2.34951	6.17286	8.44498	24.6693	0.214137	0.215908	2.19712	62.1	170.93	92.63	222.07	136.39	289.72	160.85	335.8	0	10	10	41	83	233	10	66
27D	Severe	28.3	23.9	30.8671	26.9189	42.1556	0.068338	3.86665	3.16495	24.9141	30.9573	1.40513	3.34332	1.81669	18.63	165.63	80.01	169.55	109.27	248.05	160.46	282.52	0	0	0	0	0	20	0	0
27E	Severe	31.6	22.4	2.54956	8.51781	2.8839	0.309298	12.6755	4.09654	11.2859	3.25627	0.204587	0.149612	0.323841	0	171.97	51.38	239.48	60.21	286.77	181.74	324.36	717	505	0	612	1158	605	1074	495
27F	Severe	73.2	43.7	39.9993	36.7711	3.24494	0	20.1936	20.5043	43.0939	1.13579	1.78701	4.36019	1.40919	9.65999	283.49	133.58	305.9	220.26	416.02	269.4	431.57	15	162	41	30	15	345	346	1667
27G	Severe	48	6.7	21.5026	20.8815	0.001511	0.003181	55.5696	20.5611	56.7858	67.7693	7.03914	0.085029	0.027761	40.91	214.75	88.58	193.29	143.76	245.72	226.25	310.52	15	1057	70	203	292	776	355	1140
27H	Severe	2.6	2.6	1.12716	8.55698	3.94188	0.001604	4.31866	0.911685	4.25287	3.60046	0.222763	0.75575	0.398182	3.31999	152.69	67.78	144.88	64.64	214.73	75.97	207.44
28C	Severe	59.2	52.1	6.01031	14.6007	0.697997	0	0.078409	12.3052	9.68189	6.13646	0.926095	2.25572	0.631905	45.95	159.37	56.09	131.52	103.89	195.79	131.61	215.33	0	0	0	0	0	0	0	0
28F	Severe	20.6	14.7	5.29462	10.9118	1.24083	0	2.02725	0.193567	7.46585	0.351519	2.34489	1.34899	1.40688	21.12	115.74	70.51	147.71	82.98	248.05	142.31	241.36	0	0	0	0	0	0	0	0
28G	Severe	9.3	3.7	4.8565	2.82085	0.466467	0.00069	2.87565	1.08564	4.496	4.4169	2.39714	0.33118	0.449977	0	155.45	34.67	215.93	105.98	223.63	136.97	302.1	0	0	0	0	0	41	35	156
29C	Severe	34.2	12.9	13.3848	1.13528	5.87337	0	0.002572	0.667873	3.86523	6.41672	4.29497	1.3358	4.60058	0	91.7	0	168.86	88.71	187.1	87.88	251.77	0	0	0	0	0	0	0	0
29H	Severe	26.3	14.5	15.5655	3.80983	6.12496	2.70963	15.9118	7.67799	11.0817	0.512563	0.093255	1.14441	1.68616	187.96	172.8	232.18	244.7	151.82	206	159.34	239.89	0	0	0	0	0	0	0	0
31D	Severe	22.8	2.9	8.144	7.07956	0.019594	0.004	8.95135	5.45976	12.4143	10.2104	1.84117	0.684053	0.822895	18.7	112.28	96.51	234.49	118.05	299.74	157.95	346.62
31G	Non-severe	97	11.9	4.72954	0.5528	0.241634	3.68587	0	2.55224	8.37538	15.4239	0.045326	0.018159	0.04493	49.5	167.74	96.53	174.53	139.63	254.46	182.33	318.34	0	0	0	0	0	30	5	15
32F	Severe	38.5	20	15.0573	16.3929	0.380394	23.1307	14.8235	2.16175	13.994	4.73646	16.0905	2.38291	3.17797	91.65	187.78	151.6	202.08	157.46	276.74	185.53	255.36	108	0	11	0	0	0	0	0
34A	Severe	8.1	7												99.36	201.95	191.34	343.23	161.11	471.86	203.37	310.82
34F	Non-severe	0	0	0.033372	0.017099	0.005075	0.019067	0	0.005932	0.011764	0.046733	0.771992	0.237044	0.013524	16.33	94.09	40.81	112.09	56.11	172.12	86.64	200.04	0	0	0	0	0	72	31	51
35F	Non-severe	54	39.7	13.1206	12.8958	12.8102	29.6243	17.5505	12.9822	15.9744	4.01125	4.13458	0.305298	0.104044	22.72	76.54	66.61	115.49	97.91	160.2	97.06	180.89	0	0	0	0	0	0	0	129
35G	Non-severe	18.9	5.4	6.41778	6.64258	38.2613	7.3143	1.81781	1.00188	13.2247	0.091241	7.88455	4.46377	0.169151	42.26	143.24	74.89	152.83	94.12	219.58	114.65	229.92
35H	Non-severe	67.1	19.2												0	7.90999	155.31	162.13	12.91	208.69	91.24	360.87
36C	Non-severe	6.3	0	0.312846	0.815655	0.158471	0.334531	0.048349	0.023265	0.086722	0.152008	0.053177	3.2371	0.089154	6.71999	256.76	54.08	112.13	87.3	207.32	70.37	259.03	0	114	0	67	5	123	0	165
36D	Non-severe	48.6	0	5.00178	3.60624	13.2836	0	0.21929	1.33392	24.9534	0.074947	7.73929	1.32736	0.420667	0	244.91	132.2	279.72	181.51	360.57	209.73	397.47
36H	Non-severe	2.9	2.9	0.112851	0.068643	0.100729	0	0	0.013455	0.019968	0	0	0.005786	0.020129	0	14.39	4.98999	152.02	0	38.84	31.2	164.19
39D	Severe	96.7	93.3	39.8364	41.9703	132.703	0	38.8327	7.50716	30.8239	2.89264	2.69521	0.146529	0.159434	53.44	258.35	167.51	247.12	185.51	262.81	235.02	322.23
39E	Severe	73.3	64.8	54.5054	30.1591	851.656	7.5107	18.7302	28.7995	16.9867	11.7853	0.213077	0.92756	0.638782	43.84	192.82	111.98	204.87	144.57	225.24	160.65	262.43	0	0	0	0	0	0	0	0
39G	Severe	60	41.5	33.9506	6.22432	3.57672	0	3.80953	4.58811	4.12827	88.8277	0.348031	0.592809	0.129773	6.7	166.59	79.33	187.96	124.71	221.87	128.85	248.97
39H	Non-severe	0	0	0.776267	0.49926	0.480715	0.023539	0.00976	0.018299	0.079356	0.117345	0.040155	0.598476	0.188407	56.09	138.5	54.2	152.21	135.31	222.26	124.69	275.05	0	231	0	0	0	0	0	230
40A	Severe	0	0												81.08	168.35	122.78	231.32	181.32	262.24	249.92	266.07
40D	Non-severe	65.3	61.3	25.4699	6.02149	0.206485	0	0.040879	0.079456	0.128071	1.8982	0.040983	0.855381	0.096429	21.6	253.75	83.42	232.74	116.86	279.99	158.16	284.85	0	5	0	0	0	0	5	0
40E	Non-severe	31.8	1.5	4.19229	3.61415	10.5882	0	0.037463	0.095254	8.68034	0.957392	0.374653	4.28896	0.183753	0	105.41	25.85	122.95	72.26	200.84	108.74		0	5	86	0	107	768	121	2834
40G	Non-severe	29.5	5.9	18.7499	29.152	0.435384	0.030827	0.001626	5.13502	34.6427	2.99899	1.89802	0.278977	0.040613	20.05	163.81	52.01	189.4	122.11	267.79	147.37	259.77	0	0	0	20	0	0	0	62
40H	Non-severe	2.3	0	0.699293	0.910914	4.41733	0	0.255221	0.06216	0.27922	0	0	0.125743	0.482427	43.88	112.05	79.1	101.27	109.47	167.42	69.3	205.36	0	0	0	5	15	40	0	0
42H	Severe	14.6	4	2.35055	2.82555	0	0.733641	0.142246	0.654318	4.43462	0.018745	0.932733	0.487313	0.927368	38.85	91.02	38.08	120.36	56.94	120.14	78.76	150.75
43B	Severe	41.4	18.6	6.75388	15.5501	1.33175	0.231664	3.54238	15.2327	9.59186	0.84775	10.7644	0.24923	0.142728	69.88	213.31	115.34	220.03	157.58	268.39	216.8	371.03
43C	Severe	39.7	38.1												0	78.65	41.09	58.11	17.3	103.68	60.88	216.69	0	0	0	0	0	0	0	5
43E	Non-severe	94	53	4.8449	19.7998	45.6423	18.0957	0.005354	0.019507	9.27333	0.135443	0.518375	0.772584	0.161146	0	131.12	87.05	244.54	116.81	310.17	128.66	343.99	0	0	0	0	0	10	0	110
43F	Non-severe	0	0	0.549532	0.279738	0.020399	0.3114	0.12727	0.035126	0.95342	0.215603	2.87576	2.93082	0.330844	2.3	47.49	57.02	90.37	9.46001	45.02	25.35	79.7	0	0	0	0	0	0	0	0
43G	Non-severe	16	6.7	9.70985	13.4727	1.68556	39.9442	0.000481	0.05098	20.6652	2.79743	0.002704	1.05142	0.593403	35.29	109.36	73.63	162.67	88.97	208.45	126.55	250.02
47F	Severe	90.6	18.8	8.46309	7.86257	0.527625	8.54667	13.1584	1.16432	18.8656	0.970827	2.50962	0.964696	0.491283	1.28	142.14	45.95	167.69	80.78	212.52	146.35	238.21
47G	Non-severe	11.3	0	3.51042	5.62902	3.99776	0.33604	3.28208	0.136048	8.27918	1.40733	0.269247	2.4279	4.26638	20.95	82	43.21	62.12	27.32	98.27	74.19	134.46	0	0	0	0	0	0	0	0
48A	Severe	50	38.1	30.013	41.2752	125.974	0	0.769802	0.482974	1.12319	7.77273	16.3052	0.305404	0.651811	36.01	84.69	40.98	80.85	50.56	74.8	62.23	90.13
48B	Non-severe	35.5	19.4	7.72362	4.59792	35.811	0.160807	3.34498	3.34114	6.20798	2.19765	1.15437	6.07776	0.246225	34.33	99.39	120.79	143.75	77.63	227.77	129.44	209.97	0	0	0	0	0	0	0	0
48C	Non-severe	36.7	11.7	19.7824	3.36356	3.73812	0.013846	1.31866	0.633639	4.83595	0.010974	1.34086	1.10906	2.51438	0	83.66	0	166.7	105.6	207.64	113.48	266.2	0	93	202	378	341	275	312	712
48D	Non-severe	29.6	19.7	2.54632	2.42747	2.58628	0.941969	1.14383	0.874526	2.2443	0.275016	0.682045	1.1458	0.12717	37.7	172.9	63.98	181.76	126.25	210.41	187.42	287.87	0	0	0	0	0	0	0	0
49H	Non-severe	69.5	62.2	71.5693	55.8035	8.30247	10.8079	12.0267	4.53823	61.3885	1.25724	0.124763	0.257105	0.934207	30.83	124.94	70.07	159.94	75.34	205.68	125.07	229.44	50	56	15	169	20	259	60	149
50F	Non-severe	28.2	20.5	1.30442	6.26107	0	0.132421	5.84942	0.063976	4.59171	0.065668	2.42421	0.669232	48.8	1.97	63.06	16.46	50.26	59	153.65	80.4	125.16	0	249	15	109	130	1610	1777	2184
51A	Non-severe	96.1	71.4	52.4744	20.0678	1.65556	0.034831	31.2483	26.2605	8.9697	6.34647	1.35026	0.105905	0.206144	102.46	190.7	127.15	229.28	139.7	268.41	238.64	428.31	0	0	0	0	0	0	5	0
51B	Non-severe	55	51.7												82.97	249.82	188.72	253.35	214.25	324.56	292.67	354.26	0	0	0	0	0	0	93	0
51F	Severe	67.2	57.8	7.65056	1.82101	0.053521	0.003163	3.21878	2.26604	9.31016	12.779	0.254689	0.041167	0.175143	0	149.62	93.82	143.68	81.9	254.67	141.54	251.51
51G	Severe	74.2	61.3	12.9258	5.83209	23.1904	0.009436	12.8878	12.0251	17.5818	0.906515	1.46319	1.25011	3.77499	0	221.27	0	147.21	37.87	228.76	83.89	192.81	0	0	0	0	0	0	0	0
8A	Non-severe	16.4	4.9	2.84943	2.43188	0.258041	0	0.217054	0.015419	4.83889	0.844571	0.942213	4.4109	2.43689	43.33	95.84	73.72	169.27	104.92	268.84	150.63	236.65
8B	Non-severe	98.4	0												0	319.82	208.77	358.06	165.19	371.47	240.27	456.98	0	30	100	170	20	950	20	471
8C	Non-severe	0	0												21	95	30	97	59	86	31	179
8D	Severe	31	13.8												3.89	74.51	40.19	79.14	55	119.21	62.85	116.67
8F	Severe	77.5	55.1												3	40	13	46	26	54	33	106	0	0	0	20	15	10	36	136
8G	Non-severe	31.2	26.6												6.47	190.02	75.64	239.71	129.6	279.35	172.84	299.78	0	62	83	0	0	26	62	57
8H	Severe	34.6	20												0	60.08	0	56.2	7.09	112.65	92.25	58.86
9A	Non-severe	78.3	8.3												6.17	231.42	227.52	314.09	235.49	421.82	263.6	468.99
9B	Severe	26.7	0												0	0	0	0	0	0	0	214.65	0	0	0	0	0	0	0	0
9C	Severe	85.7	64.9												98.37	294.18	187.06	284.4	191.08	371.13	263.56	394.89	0	1129	141	1068	534	1423	895	2485
9H	Severe	28.6	19.5	8.86393	0	0	3.16001	2.9198	208.517	42.0712	0	0	0	0	11.14	153.59	56.77	257.5	177.04	319.71	180.34	265.17	76	227	15	175	239	165	312	165
